# Supplementary material for: Assessment of the Predictive Value of Spectrophotometric Skin Color Parameters and Environmental and Behavioral Factors in Estimating the Risk of Skin Cancer: A Case–Control Study
Source: J Clin Med. 2022 May 25;11(11):2969. doi: 10.3390/jcm11112969 (PMC9181677; doi:10.3390/jcm11112969)
Supplement: Supplementary file 1 [file jcm-11-02969-s001.zip]

Archive with 1 entries (1 files):
- jcm-1698905-supplementary.pdf
